# Supplementary material for: Vector competence of lambda-cyhalothrin resistant Aedes aegypti strains for dengue-2, Zika and chikungunya viruses in Colombia
Source: PLoS One. 2022 Oct 25;17(10):e0276493. doi: 10.1371/journal.pone.0276493 (PMC9595557; doi:10.1371/journal.pone.0276493)
Supplement: S9 Table — (XLSX) [file pone.0276493.s009.xlsx]

## Sheet: Tissue barrier proportions
	Table S9. Data on midgut infection and head with salivary glands infection used to determine midgut infection barrier (MIB) and midgut escape barrier (MEB) percentages by Ae. aegypti strain and virus (DENV-2, ZIKV, and CHIKV).
	Virus	Mosquito strain	Survivor mosquitoes	Head with salivary glands infection		Midgut infection		Dissemination efficiency (DIE)	Anatomic barriers
									MIB		MEB
				(+)	(-)	(+)	(-)		%	(95% CI)	%	(95% CI)
	DENV-2	Susceptible (Cali-S)	97	32	29	61	36	32.9897	37.1134	(27.5-47.5)	29.8969	(21.0-40.0)
		Resistant (Nunchia)	98	33	23	56	42	33.6735	42.8571	(32.9-53.3)	23.4694	(15.5-33.1)
		Highly resistant (Villavicencio)	85	40	24	64	21	47.0588	24.7059	(16.9-35.2)	28.2353	(19.0-39.0)
	ZIKV	Susceptible (Cali-S)	143	4	37	41	102	2.7972	71.3287	(63.2-78.6)	25.8741	(18.9-33.9)
		Resistant (Nunchia)	122	17	24	41	81	13.9344	66.3934	(57.3-74.7)	19.6721	(13.0-27.8)
		Highly resistant (Villavicencio)	49	12	3	15	34	24.4898	69.3878	(54.6-81.7)	6.12245	(1.3-16.9)
	CHIKV	Susceptible (Cali-S)	111	7	53	60	51	6.30631	45.9459	(36.5-55.7)	47.7477	(38.2-57.4)
		Resistant (Nunchia)	91	0	68	68	23	0	25.2747	(16.7-35.5)	74.7253	(64.5-83.3)
		Highly resistant (Villavicencio)	62	5	40	45	17	8.06452	27.4194	(16.9-40.2)	64.5161	(51.3-76.3)
	DIE: dissemination efficiency (Positive cabeza and salivary glands infection/survivor mosquitoes)
	MIB: midgut infection barrier (Negative midgut infection/survivor mosquitoes)
	MEB: midgut escape barrier (Negative salivary glands infection/survivor mosquitoes)
